# Supplementary material for: Genome-Wide Identification and Expression Analysis of the SQUAMOSA Promoter-Binding Protein-like (SPL) Transcription Factor Family in Catalpa bungei
Source: Int J Mol Sci. 2023 Dec 20;25(1):97. doi: 10.3390/ijms25010097 (PMC10779025; doi:10.3390/ijms25010097)
Supplement: Supplementary file 1 [file ijms-25-00097-s001.zip › Supplementary Table.xlsx]

## Sheet: Supplementary Tables Catalogs
Supplementary Tables Catalogs
Table	Content
Supplementary Table S1	Protein sequences of 19 CbuSPL genes
Supplementary Table S2	The Ka/Ks ratios of duplicated CbuSPL gene pairs in C. bungei
Supplementary Table S3	Analysis of cis-acting elements in the 2000 bp promoter region of the CbuSPL genes
Supplementary Table S4	FPKM values of CbuSPL genes in different tissues of C. bungei
Supplementary Table S5	FPKM values of CbuSPL genes in flower buds of C. bungei and Catalpa ‘Bairihua’ at different development stages
Supplementary Table S6	Primer sequences used in this study

## Sheet: Table S1
Table S1. Protein sequences of 19 CbuSPL genes
Gene ID	Protein sequences
CbuSPL1	MESLSYGFEGRGLLFTDDTDFQDDGLLRSRNLLKKWDAVESVGFLESVLPDIPKKSVHSNQFLESLGDDPNDVSNKSILSASSVAVNSLMEFSCSGNKGNDEKLAASREPKGDRFSLDNSVLSSSEPSPLAKRARLSNLQSQIPTCQVHGCNKDLSSSKDYHKRHKVCDVHSKTAVVIVNGIKQRFCQQCSRFHVLAEFDEGKRSCRKRLAGHNERRRKPHFDSHLVRLYLLQVRHISQQMHRSHPCFSQEFFLVVSLISGNLVRILPEAFSTSPLSVPEFSVGSNSSHALSLLSAQTQNLSSYSAKSSVTSTSKNFTPRTFSSSDQVPQESNAPNSKNYLSPEGVNTVDLIELSLHLQRVEQLKYCAQVKLEGL*
CbuSPL2	MSQLPEMEWNSKWDWENFVSFGSKAIESPKKLQLTDCMIVDDGEIHGGSFNLSGGGGNSGSDGGHGSSAKSSISASTDSSIKDGFQTPNFRFSTFEGSSGNFSKKMETKDMEVSGTSSALEASVGTGEPLIGLKLGKRTYFENCGGGGAVKTTSFSVMPTPSTTTLKKTKSSSQTAPIFCQVEGCNVDLSLAKEYHRKHRVCDSHSKFPKVIVGGVERRFCQQCSRFHSLSEFDEKKRSCRRRLSDHNARRRKPPQETIQFNSTRLSAPFYGGSERMSYMLNNSTLTHSKTPANSSYDGACNSKFTLTKGYPLKSNGDGGSGGQFYMPGMKLPHAVNLQNAANGLLASKNSTSEVLNPGSKGTLISSLDAAPEYRRALSLLSSSSWDSCEPESIPLHHL…
CbuSPL3	MESSSSSRLSKRAKAPGNITPVAHCLVDGCNADLSLCRDYHRRHKVCEIHSKTPVVTIGGREQRFCQQCSRFHSLVEFDEGKRSCRKRLDGHNRRRRKPQPNDSLSRNSGLVFSSQQGVGGATLLSFGGPQILPSHVGSPSWPGVMKSENDMVLYNNQQQLNYVERPNSFPECSLHGYDGANQLHFE*
CbuSPL4	MVPVVLAYSCSLFQHTNSLSSLPASGSTRPDTRFFKLHHTEGMETNREEKMIMEVPEFDEEGEEDEDVGEDSKKRRALTPSKRRVSGAGGSTQRSCQVEDCMADMTGAKPYHRRHKVCEYHAKASVVLLAGMQQRFCQQCSRFHELSEFDEAKRSCRRRLAGHNERRRKSSYDSH*
CbuSPL5	MNPNMISSYLKIKKLVGDGEDSDFVGEEDEGEEEEDLEGESAAEVKFRVKKKKTSLGEGSGKRSTGGGGGVVAPPCCLVENCEADLSGCKKYHQRHRVCEVHAKAPVVLVEGLRQRFCQQCSRFHELSEFDQTKRSCRRRLAGHNERRRKSSLESQKEGSSRRLKENQFRQLKERTEFGSPGNQNYHIS*
CbuSPL6	MKKDSVTESEDDGGAAEDDRRKRVVKKGSSCGGASSMKICQAEKCSVDLSDAKTYHRRHKVCELHAKAQAVVVAGIRQRFCQQCSRFHELSEFDEAKRSCRKRLAGHNERRRKNPADNSQAETSSGSRIKGSSTGGSGQLNDVICGQVDDRGRIQITVQEKANYQHFHVR*
CbuSPL7	MQQNSPPPIPAPAYLPRSSEMDSAALHIFSGEPASSSLFDWSDFLDFNLDEALNTSFPSSEPGSGFGPEPEINQSQGSENVGRVRKRDPRLVCSNFLAGRVPCACPELDEKMAEEEEEAAPPGKKRARMVRASGGGPLRCQVPGCETDITELKGYHKRHRVCLKCANSSSVVLDGESKRYCQQCGKFHLLSDFDEGKRSCRRKLEKHNNRRRRKPNDSKGGTEKEAQQIIFADDISGDDDSGKDGISPSSQIEEREMLLESDGHVTTLCSTLGSQNLHGDSVASFSVPGGVLIHGQTQNAKYKLSPSYCDDKKTFSSMCPAGRISFKLYDWNPAEFPRRLRHQIFEWLANMPIELEGYIRPGCTILTAFIAMPKPMWLKLLEEPARCIKDLVASPGNML…
CbuSPL8	MSHFSEMDWNVKWDWENFVGFGSKATESPKKLQLADWMIVDDGEMDAGSFNLSTACGNSGASGSDGGHVSSAKSSISASTESSTKDGMQTSTFRLMAFEGFSGNLSKKMEMKETEVSGTSPPLEASTGSVEPLIGLKLGKRTYFENSSAGGSVKSASFPLMPTPSTTCLKKTRSSGQNLPIPRCVVEGCNIDLSTAKEYHRKHRVCDSHSKCPKVIVGGLERRFCQQCSRFHNLSEFDERKRSCRRRLSDHNARRRKPQQETIHFNSSRLSSPLYGGRQQMSFLLNNAPLIHSRNTANTTWDSTCNSKFTLTKGYPLKSSVDGCTGEQIHMPAIELSHVINMHGNAANGLLAPKSSMPEALNPGPKGSLMSSHIDAAAAAAVPEYGRALSLLSSNSSWG…
CbuSPL9	MNATNIGLLGRVKEYGDSGSKTKRSRASYHAMQNPCCQVEGCKIDLKSAKDYHRRHRICEAHSKSPKVIVAGMECRFCQQCSRFHDLSEFDDKKRSCRRRLSDHNARRRRVQPDSIQLSSALYDQRPQNLLLNGLPISLSNTWENANILMSRQDTASLIRPSKAGGLEGTFCFPNVHTDSDKLSSIQSSNPRVLDQCLNVTATNCLIDPDLLSAHSLLSSNSWGEYSLMEGVVNGHSSPYQVSLLQTGNIRAEQGPHVSLLHSSLNLNQEYQLLKAPYHSGGFESS*
CbuSPL10	MEKGSSSSSSSAAGGGGDSLNGLKFGKKIYFEGVGSGLQPKTSVSGPSAAAMPPPSPAKKGRTGVVQGGQPPRCQVEGCKVDLSDAKAYYSRHKVCGTHSKSPKVIVAGLEQRFCQQCSRFHQLPEFDQGKRSCRRRLAGHNERRRKPPPGSLLSPRYGSLCSSMFDNHSRSGGFMMDFSAYSPLTGRDSWPNTTSERGLGNQSATTGKYQLPYQGNSQNPLSDLMQGTTTRPSYSSPGVSSNEGFNGVSDSTGALSLLSNQTWVSRTRSLSLGVNNFLGTNGSTVVQPSVNPGAAIGQFACPSWGFKGNEMPPDLGLGQTSHPADSQYTGELGLAQPREGQFHELDHSRGYDSSVHWSL*
CbuSPL11	MLDYGWGNPSSIMLSGEENAQDSENRPVFDPYATQNFSETANFVNPETHFAAAAASHHHLQFNDPQNPNTNTHFTSFYDARAYSASASSYPHPQTPLASMLTLEPAGPTGFMVVPKSEPVVGGLEFNTEYNSRIGLNLGGRTYFASSEDDFVNRLYRRSRILEPGSVNSPRCQAEGCNADLTHAKHYHRRHKVCEFHSKASTVIAAGLTQRFCQQCSRFHLLSEFDNGKRSCRKRLADHNRRRRKSQQSNQETSNKSQLENTAPNSSSENLTRSPPDSGPHSSSVTVAISPPRISLDCFGHRSYAGGGATSSTASTSSLFYSNG*
CbuSPL12	MEYYWTTLFNNSSTTDSVRGHNGNYGSHHAWESCDLATSTNSGISRVDCSYPLHKSWNYTPQPAAGQVENPHYHKPDPQLMCLKLGKRHYFEDFTNPPVGECHAAAGGGHSSSAKKGKPYSATPGGRPSAPPVAVADAAPAVVPRCQVEGCDVVLVNAKDYHRRHKVCEMHAKAPKVVVLGIEQRFCQQCSRFHGVGEFDESKRSCRRRLAGHNERRRKNSQEQHSLSRKPPQDIKIAAAAAGRHSPVLNGGECALSLLSSTNYNSRWNLSMSPELPARCSAALRELIAENRASILACRQLTYPCNNQTNDFYNNSTANKLGSIRAGSYPHENGAHLTLDLMQAPNSTFGLLSVNGHGHKSSKEGDEDDCSELWKVPLGY*
CbuSPL13	MFPSKETLNMESWCYFSGDKENVLENSRLGSSENGSKNSGLMGWAMSPSISLENSMECSTQKSIENQEFVELGSTQMMMKFFPKDGEKVLYPFTVHPNANSGAKEEPSSLVCDSNKRVSSLIDLKLGRTSDQKETLSLNSSISNHNLSWKRARAGSWSSKKPFCQVYGCKKDLSSSKDYYKRHKVCEVHSKTAKVIVNGIEQRFCQQCSRFHILAEFDNGKRSCRKRLAGHNERRRKPPVAVNSSRVGRLRDYIGSRFQGTTSISSINRITSNLLHQQKYNVDDWIVAKSLLIPHTIHELSMQNNLMCSDIGSTSLFHNSSVTRESNSGRALSLLSTLPQDSTNPSPLVRTDGDSCYDSTIGLAKVSHSSWMNLDENCLQQLSVLNSNIGSDRYGDNPI…
CbuSPL14	MQPNLPSAVPTPASQPGIFELPLAGPQIPSDDPASSAHFNWSDFLDFNLDENLSISFPQSETEQPEIDQSHDPENFGGDKPGRVRKRDPRLVCSNFLAGRVPCACPELDEKLEEEEASLPGKKRSRVVRVPGGAPARCQVPGCEADISELKGYHKRHRVCLRCANASAVMLDGESNRYCQQCGKFHVLSDFDEGKRSCRRKLERHNNRRRRKPNDSKEVVEKESQRSILADDVSGDDDTGKDGICVSSQIEEREIMLESDRHVSALCSALGSHNIQSDSVVSFTPSGETHIDMDQQNPKYNHSPSYCDNKSTFTSVCPAGRISFKLYDWNPAEFPRRLRLQIFQWLASMPVELEGYIRPGCTILTAFIAMPKPVWLKLLEEPALCIKELVASPGSMLSG…
CbuSPL15	MESLSYTFEGRGPSFTNDMELQMDDLVRSRNLLKEWDAFEGMGFIGPDLPELSRKSVVLTQCLENSVDDANGDSFKSVPSTSTISLNSSMEFGIRFSSSAIKVDDEKLAQSCSKIEKLEASQVSKGNQVSAENSAKRARVTNSPTQIPVCIVQGCNKDLSNSKEYHKRHKVCEVHSKTAVVIVNGIHQRFCQQCSRFHVLAEFDEGKRSCRKRLAGHNARRRKPQVDTYYGSTLFGTDLSNTSLLFSEMLFGQQSHEPTNQIRHVKLEEEPSRTTQLALPLKFDHSLPKDLFELHEMGKKYPSKNCLNSPLSVLESSAGSNSSCALSLLSAQSQKLSMDYPPILEE*
CbuSPL16	MEDVGAQVVAPVVIHQTLAGRFCDMYPMAKKRGLPFHSSTFIHQNTSDNWNPRSWDWDSARFVAKPLQCDGVQVGSGAQIHPGLPSRKEVQNSAPNPRKPDRVGEEENLLLKLGGGDKNGSSGMNLVEPLPVSRPNKRVRSGSPGGGANYPLCQVDNCKEDLSTAKDYHRRHKVCEVHSKAGKALVGKQMQRFCQQCSRFHPLSEFDEGKRSCRRRLAGHNRRRRKTQTEDSTPRLLVPGSHDNNVSDSDIFNLLAVLTRAQGKHQGQEW*
CbuSPL17	MEEVGAQVAAPVVIHQTLARKFCNGHPIEKKRGLSFHSSSFIHQSPSDNWNPRSWNWDSDRFVAKPLQFDGVQVGSSAQFQSDLSRRKDVQCSASNPTKPDQTGRIDENLRLKLGDVDGAGSNGGNGGMNLVEEPQPVSRPNKRVRSGSPGGANYPMCQVDDCKEDLSTAKDYHRRHKVCEVHSKATKAVVGKQMQRFCQQCSRFHPLSEFDDGKRSCRRRLAGHNRRRRKTQPEDTTPQALVPGSPHNNINSDVDIIKLLAVLAHGQGNTEDRNGNSSSIPERDQLIQVLNKINSLPLSADLAAKLPLLKATNGSIPNLVRSENQNQMSGDASSPSTMDLLAVLRATPGAPSSDAFEIQSQPSTEGSDTEKSKSPYVEQATCLNLQRGSKIEFPSVGG…
CbuSPL18	MEAGIGGEAQLYYGMVPTDLRTVGKRSLEWDPNNWRWDGDLFIATPLNRTSSNYQSRQLFPLETRITTTRDSSNSSPSQSDELNQGFVKDNRDLEKKRRASAVEDSNFADEGLTLNLGGRGYALAGNGEVTTGKKTKLVGATANPNRAVCQVEDCGADLSKAKDYHRRHKVCEMHSKASKALVGNQMQRFCQQCSRFHALQEFDEGKRSCRRRLAGHNKRRRKTQTENVSNNSTVNDNQASGYLLMSILKILSNMHSNTSNHADDQNLLSHLLQSLASQGSGPWERNISAHLQESQKLINNLPSLGNSEISICVALKWLPRTKI*
CbuSPL19	MEKGSSSSSSSSGGGAADSLNGLKFGKTIYFEGGGSGFRPKTGGGLLPEAVPPPSPAKKGRTAMVQGGQPPRCQVEGCKVDLSDAKAYYCRHKVCGMHSKSPKVIVAGLEQRFCQQCSRFHQLPEFDQGKRSCRRRLAGHNERRRKPPGRTFIVISLRQAFPHLHSVRHHLVQFHTLLYELFLQRLLTLNLDSDNHSKTGGFVMDFTAYNSSLAGRDSWPNTTSERGLANQATITGKYQLPWQSNTHNPPDLLQGPSTRPGYSSPGGSSEECFSGVSDSTGALSLLSNQPWGLRSQSSTIGCFNRPIFLPGMGFKGNQANNTLHEIASDVGLAQISHPASGQYSRDLGLAQPNDGQYQELEPSRGYDSMHWSL*

## Sheet: Table S2
Table S2. The Ka/Ks ratios of duplicated CbuSPL gene pairs in C. bungei
Duplication Gene Pair ID		Duplication Gene Pair Name		Chromosome	Duplication Type	Ka	Ks	Ka/Ks	Note
evm.model.group14.282	evm.model.group7.217	CbuSPL7	CbuSPL14	Chr07/Chr18	Segmental	0.145455	0.592461	0.24551
evm.model.group2.1122	evm.model.group7.3182	CbuSPL10	CbuSPL19	Chr13/Chr18	Segmental	0.161183	0.531828	0.303073
evm.model.group0.1477	evm.model.group7.2043	CbuSPL1	CbuSPL15	Chr01/Chr18	Segmental	0.291968	0.902676	0.323447
evm.model.group6.274	evm.model.group7.2043	CbuSPL13	CbuSPL15	Chr17/Chr18	Segmental	0.610523	2.55248	0.239188
evm.model.group0.1766	evm.model.group17.394	buSPL2	CbuSPL8	Chr01/Chr10	Segmental	0.172935	0.574902	0.300808
evm.model.group1.669	evm.model.group1.1223	CbuSPL4	CbuSPL5	Chr02/Chr02	Segmental	0.321008	NaN	NaN	High Sequence Divergence Value (pS>=0.75)
evm.model.group4.922	evm.model.group4.923	CbuSPL11	CbuSPL12	Chr15/Chr15	Tandem	0.675946	NaN	NaN	High Sequence Divergence Value (pS>=0.75)

## Sheet: Table S3
Table S3. Analysis of cis-acting elements in the 2000 bp promoter region of the CbuSPL genes
	CbuSPL1	CbuSPL2	CbuSPL3	CbuSPL4	CbuSPL5	CbuSPL6	CbuSPL7	CbuSPL8	CbuSPL9	CbuSPL10	CbuSPL11	CbuSPL12	CbuSPL13	CbuSPL14	CbuSPL15	CbuSPL16	CbuSPL17	CbuSPL18	CbuSPL19
ACE	1						1
G-Box	5	2	1	5	5	4		3	2			4	6	8		2	2	1	3
GT1-motif	1	2	5	1	1	2	1								1
Sp1		1												1		1
MRE				2		1	1			1									1
Box 4	3	3	1	3	2	2	5	1	2	1	8		1	3	3	1			1
ATC-motif	1					1
ATCT-motif									1			1
TCT-motif	1	1	1	2		1				1		2		1	1	1
GTGGC-motif	1
I-box									1		1			2	1	1
TCCC-motif						1			1			3
Gap-box												1
GATA-motif			1						1				1				1
chs-CMA1a								1						1
LAMP-element																	1	1
chs-CMA2a						1			2									1
GA-motif		1	2
Box II						1
AT1-motif		1									1
AE-box	1						1	1		2					1			1	1
ACA-motif				1
TGA-element	1	2		1	1	2			1							1			1
TATC-box			1						1
TCA-element	1	1	1	1	1	1		1	2	3	1			1	2	1		1
ABRE	5	2	1	4	5	4		4	2			4	5	8	1	1	1	1	2
AuxRR-core					1											2
CGTCA-motif	1			3		1	2	1	1	1			1	2	2	1	1	1
TGACG-motif	1			3		1	2	1	1	1			1	2	2	1	1	1
P-box	1	1	2			1					1		1			2			1
GARE-motif		1	1					1	1					1		1
TGA-box														1
AuxRE																	1
circadian					1		1		2
RY-element																		1
O2-site			1					1				2	1		1		1
CAT-box	1		1	3	2	1							1					3	1
GCN4_motif	1							1							1
HD-Zip 1							1									1
AACA_motif																		1
MBSI								1					1
TC-rich repeats	3		1		1	1			1	1		1	1	2					1
LTR	1	1		1		1	2	1		1		1			2	1
ARE	1	2	1	2	3	1		2	1	2	1	1	2	3		3	2	3	2
GC-motif							1				1
MBS		2	3					1	2						2	1		2	2
WUN-motif		1							1					1

## Sheet: Table S4
Table S4. FPKM values of CbuSPL genes in different tissues of C. bungei
Gene Name	Leaf	Petiole	Stem	Flower bud
CbuSPL1	6.37288	5.69538	7.74553	5.03178
CbuSPL2	48.8022	22.8765	13.9267	17.3782
CbuSPL3	16.1704	35.0286	82.819	148.632
CbuSPL4	105.382	59.03	31.6893	158.751
CbuSPL5	31.0771	5.77463	6.01902	60.8921
CbuSPL6	36.8528	64.9132	97.0841	99.7749
CbuSPL7	15.0138	8.85412	48.1146	18.4463
CbuSPL8	6.03484	2.63298	4.2768	13.4675
CbuSPL9	0.844723	2.16364	12.3386	43.9169
CbuSPL10	22.4857	23.7484	33.2927	30.6943
CbuSPL11	53.4118	55.5561	6.09832	118.09
CbuSPL12	24.9131	11.1357	4.01476	18.3656
CbuSPL13	5.63352	12.9123	17.3464	8.41635
CbuSPL14	18.7668	11.2247	26.5131	19.4572
CbuSPL15	4.20675	3.34426	10.1431	6.51049
CbuSPL16	12.9558	7.65388	18.8821	13.5159
CbuSPL17	13.582	9.46875	20.0371	21.7001
CbuSPL18	42.0969	39.2208	63.8954	74.8277
CbuSPL19	84.1834	52.4304	17.8806	37.8863

## Sheet: Table S5
Table S5. FPKM values of CbuSPL genes in flower buds of C. bungei and Catalpa ‘Bairihua’ at different development stages
Gene name	NF-Vp_1	NF-Vp_2	NF-Vp_3	NF-Tp_1	NF-Tp_2	NF-Tp_3	NF-Rp_1	NF-Rp_2	NF-Rp_3	EF-Vp_1	EF-Vp_2	EF-Vp_3	EF-Tp_1	EF-Tp_2	EF-Tp_3	EF-Rp_1	EF-Rp_2	EF-Rp_3
CbuSPL1	10.79	10.48	10.74	10.62	9.92	9.87	10.25	10.74	11.34	12.53	12.58	12.19	8.42	9.43	8.09	9.07	10.34	10.67
CbuSPL2	6.06	10.18	7.61	8.26	8.16	8.28	10.38	9.53	10.29	9.11	10.93	11.23	1.56	2.85	2.7	12.81	10.04	9.57
CbuSPL3	24.04	22.78	24.75	24.26	24.3	24.81	20.35	20.98	21.23	27.76	27.11	27.41	20.46	20.85	19.14	20.72	20.45	20.85
CbuSPL4	5.02	3.33	0	7.52	6.91	4.43	9.54	12.12	7.6	3.21	3.73	5.06	1.35	2.41	1.2	13.01	9.94	9.05
CbuSPL5	4.49	3.74	3.26	4.61	5.13	4.64	6.38	6.72	6.5	5.05	5.41	5.02	2.34	2.84	1.91	7.52	7.01	6.63
CbuSPL6	10.59	10.63	11.37	19.13	18.35	19.05	16.42	16.1	16.58	15.25	14.52	15.24	4.81	4.76	4.84	23.42	24.84	24.59
CbuSPL7	10.84	11.64	10.82	12.69	12.32	10.93	11.06	10.91	11.02	11.59	12.45	11.25	16.43	15.91	16.27	12	11.9	12.62
CbuSPL8	1.38	0.78	1.17	0.89	1.27	1.1	1	1.16	1.13	1.66	1.48	1.54	0.8	0.71	0.75	1.18	1.46	1.39
CbuSPL9	1.48	1.38	1.3	1.79	1.38	1.49	3.84	3.52	3.44	2.45	2.41	2.24	0.09	0.19	0.2	2.56	2.03	1.99
CbuSPL10	25.7	23.91	24.71	30.09	30.47	28.01	33.04	32.45	33.63	33.33	31.25	32.6	20.04	19.05	19.07	34.74	36.03	36.21
CbuSPL11	25.39	25.35	25.57	17.36	18.37	18.12	18.97	19.07	22.97	30.62	33.53	24.58	7.66	3.13	5.98	21.66	18.91	24.63
CbuSPL12	4.96	5.76	5.54	6.25	6.52	6.07	16.17	14.97	13.62	7.76	9.24	8.76	0.81	0.54	0.46	14.83	15.03	12.27
CbuSPL13	2	2.65	1.91	2.71	2.9	2.83	4.45	4.45	4.92	3.62	3.44	3.57	2.74	2.54	2.41	5.08	5.47	4.72
CbuSPL14	14.53	13.97	14.3	14.9	14.98	14.24	14.02	13.64	13.92	15.72	15.18	14.81	17.23	16.74	17.06	14.03	13.5	12.94
CbuSPL15	5.13	4.79	4.33	6.08	6.14	5.3	5.09	5.78	5.29	6.11	5.58	5.44	5.35	5.26	5.22	4.96	5.74	5.24
CbuSPL16	9.36	9.4	7.91	9.87	10.85	8.81	12.22	10.63	11.81	8.18	6.68	6.28	12.5	14.02	10.05	11.47	9.61	10.86
CbuSPL17	21.61	21.61	21.47	28.13	27.84	28.05	17.27	16.44	16.35	22.98	22.9	22.62	41.63	38.62	40.19	18.56	18.52	16.63
CbuSPL18	14.69	16.42	14.5	16.28	14.47	18.08	20.35	18.73	20.25	19.74	20.16	17.78	10.87	8.69	8.95	22.27	18.41	19.22
CbuSPL19	3.75	10.71	13.08	15.42	8.61	17.84	10.29	9.25	11.48	13.05	19.52	11.94	13.71	6.25	6.41	11.27	10.65	13.38

## Sheet: Table S6
Table S6. Primer sequences used in this study
Primer	Sequence (5' to 3')
CbuSPL4_pENTR_F	CACCATGGTACCTGTGGTCCTTGC
CbuSPL4_pENTR_R	TCAATGAGAATCATATGAGCTCTTGC
CbuSPL4_pBI121_F	CACGGGGGACTCTAGATGGTACCTGTGGTCCTTGC
CbuSPL4_pBI121_R	GATCGGGGAAATTCGTCAATGAGAATCATATGAGC
AT1G65480.2/FT_RT_F	CCAGATGTTCCAAGTCCTAGC
AT1G65480.2/FT_RT_R	TGTAGATCTCAGCAAACTCGC
AT1G69120.1/AP1/AGL7_RT_F	ATCTCTGTTCTCTGTGATGCTG
AT1G69120.1/AP1/AGL7_RT_R	TTCCCCAAGATAATGCCTCTG
AT2G45660.1/SOC1/AGL20_RT_F	CAGTGCTTTGTGATGCTGAAG
AT2G45660.1/SOC1/AGL20_RT_R	GTTCCTATGCCTTCTCCCAAG
AT4G24540.1/AGL24_RT_F	TCCACCTTCTACTCATCTCCG
AT4G24540.1/AGL24_RT_R	AATTCCGATCCCCGTTTCTC
AT5G61850.2/LFY_RT_F	TTCACGAGTGGCTTATTCCG
AT5G61850.2/LFY_RT_R	CTCGTCCTTCATACCCACAAG
AT5G60910.1/FUL/AGL8_RT_F	ATCTCTGTTCTCTGCGATGC
AT5G60910.1/FUL/AGL8_RT_R	AGTACCTCAACTCTTGCCTTG
β-TUBULIN-2_RT_F	GAGCCTTACAACGCTACTCTGTCTGTC
β-TUBULIN-2_RT_R	ACACCAGACATAGTAGCAGAAATCAAG
